# Supplementary material for: IL-1β-driven amyloid plaque clearance is associated with an expansion of transcriptionally reprogrammed microglia
Source: J Neuroinflammation. 2019 Dec 10;16:261. doi: 10.1186/s12974-019-1645-7 (PMC6902486; doi:10.1186/s12974-019-1645-7)
Supplement: Supplementary file 5 — Additional file 5. RNAseq data. [file 12974_2019_1645_MOESM5_ESM.xlsx]

## Sheet: IL1B_pos.neg & Phe_pos.neg
			Mean Counts per Duplicate
Ensemble ID	Gene Names	Gene Symbols	Phe_MX(-)	Phe_MX(+)	IL1B_MX(-)	IL1B_MX(+)	p.adj	FC	Comparison
ENSMUSG00000002455	pre-mRNA splicing factor 6(Prpf6)	Prpf6	26.5	38.5	0.5	81	0.00322286	9.12913	IL1B(+)(-)
ENSMUSG00000021286	zinc finger, FYVE domain containing 21(Zfyve21)	Zfyve21	469	242.5	320.5	37	0.0473112	0.184164	IL1B(+)(-)
ENSMUSG00000042529	potassium inwardly-rectifying channel, subfamily J, member 12(Kcnj12)	Kcnj12	23.5	68	2.5	56.5	0.0473112	5.65798	IL1B(+)(-)
ENSMUSG00000050370	cholesterol 25-hydroxylase(Ch25h)	Ch25h	519	34	409.5	162	0.0487066	0.183681	Phe(+)(-)
ENSMUSG00000052688	RAB7B, member RAS oncogene family(Rab7b)	Rab7b	214	14	56.5	69.5	0.042384	0.175591	Phe(+)(-)
ENSMUSG00000068129	cystatin F (leukocystatin)(Cst7)	Cst7	21141	339.5	8198.5	3395	1.90024e-05	0.0788604	Phe(+)(-)

## Sheet: IL1B.pos_Phe.pos
			Mean Counts per Duplicate
Ensemble ID	Gene Names	Gene Symbols	Phe_MX(-)	Phe_MX(+)	IL1B_MX(-)	IL1B_MX(+)	p.adj	FC	Comparison
ENSMUSG00000000915	huntingtin interacting protein 1 related(Hip1r)	Hip1r	24	20.5	34	101	0.0253124	3.97188	IL1B(+)Phe(+)
ENSMUSG00000002033	CD3 antigen, gamma polypeptide(Cd3g)	Cd3g	1	0.5	29	35	0.0310921	4.71953	IL1B(+)Phe(+)
ENSMUSG00000003032	Kruppel-like factor 4 (gut)(Klf4)	Klf4	215.5	917	67.5	197.5	0.038934	0.325146	IL1B(+)Phe(+)
ENSMUSG00000004748	mitochondrial fission process 1(Mtfp1)	Mtfp1	121	80	124	238	0.0363833	3.01058	IL1B(+)Phe(+)
ENSMUSG00000005413	heme oxygenase 1(Hmox1)	Hmox1	720	444	962.5	1018.5	0.00724181	2.5325	IL1B(+)Phe(+)
ENSMUSG00000005465	interleukin 27 receptor, alpha(Il27ra)	Il27ra	62.5	13.5	123	93	0.00525431	4.7515	IL1B(+)Phe(+)
ENSMUSG00000006360	cysteine-rich protein 1 (intestinal)(Crip1)	Crip1	579.5	90	809.5	847.5	0.000194617	6.12218	IL1B(+)Phe(+)
ENSMUSG00000006423	RIKEN cDNA C330007P06 gene(C330007P06Rik)	C330007P06Rik	129.5	63.5	148	189.5	0.0359743	2.92894	IL1B(+)Phe(+)
ENSMUSG00000016498	programmed cell death 1 ligand 2(Pdcd1lg2)	Pdcd1lg2	8	5	41.5	101.5	0.0178921	5.11976	IL1B(+)Phe(+)
ENSMUSG00000018750	zinc finger and BTB domain containing 4(Zbtb4)	Zbtb4	131	194.5	53.5	25.5	0.00259525	0.218456	IL1B(+)Phe(+)
ENSMUSG00000018924	arachidonate 15-lipoxygenase(Alox15)	Alox15	16.5	2	51.5	157.5	0.0022715	6.90819	IL1B(+)Phe(+)
ENSMUSG00000021591	glutaredoxin(Glrx)	Glrx	623.5	502	779.5	1401.5	0.00134988	2.98292	IL1B(+)Phe(+)
ENSMUSG00000021728	embigin(Emb)	Emb	461	335.5	656.5	857	0.00158652	2.78404	IL1B(+)Phe(+)
ENSMUSG00000021886	G-protein coupled receptor 65(Gpr65)	Gpr65	953.5	428	680.5	1133	0.0427813	2.69382	IL1B(+)Phe(+)
ENSMUSG00000021983	uncharacterized LOC108168164(LOC108168164)	LOC108168164	NA	NA	NA	NA	0.00148385	0.160042	IL1B(+)Phe(+)
ENSMUSG00000022102	docking protein 2(Dok2)	Dok2	NA	NA	NA	NA	0.0110959	4.73836	IL1B(+)Phe(+)
ENSMUSG00000022332	KH domain containing, RNA binding, signal transduction associated 3(Khdrbs3)	Khdrbs3	430	824.5	166.5	201	0.0436819	0.344808	IL1B(+)Phe(+)
ENSMUSG00000022657	CD96 antigen(Cd96)	Cd96	7.5	3.5	24	83	0.00964111	5.63763	IL1B(+)Phe(+)
ENSMUSG00000024210	inositol hexaphosphate kinase 3(Ip6k3)	Ip6k3	15	3	52	122.5	0.0112762	5.55242	IL1B(+)Phe(+)
ENSMUSG00000024529	lysyl oxidase(Lox)	Lox	31	0.5	10	42	0.0178394	5.14578	IL1B(+)Phe(+)
ENSMUSG00000024772	EH-domain containing 1(Ehd1)	Ehd1	22	24.5	52	108	0.0157202	3.75034	IL1B(+)Phe(+)
ENSMUSG00000024778	Fas (TNF receptor superfamily member 6)(Fas)	Fas	63	38.5	111	164.5	0.0144847	3.66081	IL1B(+)Phe(+)
ENSMUSG00000025362	ribosomal protein S26(Rps26)	Rps26	2808	1253.5	3447	4129	0.00746574	3.17514	IL1B(+)Phe(+)
ENSMUSG00000025492	interferon induced transmembrane protein 3(Ifitm3)	Ifitm3	1917	527	3812	4453	2.88e-07	7.02205	IL1B(+)Phe(+)
ENSMUSG00000025608	podocalyxin-like(Podxl)	Podxl	63	12.5	31	104	0.0177147	4.5822	IL1B(+)Phe(+)
ENSMUSG00000026222	nuclear antigen Sp100(Sp100)	Sp100	69	41.5	135.5	140.5	0.0173841	3.26975	IL1B(+)Phe(+)
ENSMUSG00000026380	transcription factor CP2-like 1(Tfcp2l1)	Tfcp2l1	7.5	3.5	7.5	44.5	0.0227479	4.89011	IL1B(+)Phe(+)
ENSMUSG00000026547	transgelin 2(Tagln2)	Tagln2	493.5	322.5	537	700.5	0.00688834	2.42264	IL1B(+)Phe(+)
ENSMUSG00000026765	LY6/PLAUR domain containing 6B(Lypd6b)	Lypd6b	1.5	1	1	39	0.0101258	5.49192	IL1B(+)Phe(+)
ENSMUSG00000026832	cytohesin 1 interacting protein(Cytip)	Cytip	135.5	24.5	335.5	285.5	6.43e-06	7.7263	IL1B(+)Phe(+)
ENSMUSG00000027273	synaptosomal-associated protein 25(Snap25)	Snap25	124	21	57.5	128	0.00724181	4.36593	IL1B(+)Phe(+)
ENSMUSG00000027400	prodynorphin(Pdyn)	Pdyn	41.5	15.5	42.5	183	0.000194617	6.86966	IL1B(+)Phe(+)
ENSMUSG00000027962	vascular cell adhesion molecule 1(Vcam1)	Vcam1	869	505.5	1732.5	2793.5	7.6e-05	5.05368	IL1B(+)Phe(+)
ENSMUSG00000028037	interferon-induced protein 44(Ifi44)	Ifi44	24.5	5.5	74	51	0.00227378	5.27389	IL1B(+)Phe(+)
ENSMUSG00000028976	solute carrier family 2 (facilitated glucose transporter), member 5(Slc2a5)	Slc2a5	9947.5	13530	4140	4863	0.0493094	0.454327	IL1B(+)Phe(+)
ENSMUSG00000029063	NAD kinase(Nadk)	Nadk	104	101	122.5	259.5	0.0381315	2.67146	IL1B(+)Phe(+)
ENSMUSG00000029313	AF4/FMR2 family, member 1(Aff1)	Aff1	60	56	133	294.5	0.0336552	4.00415	IL1B(+)Phe(+)
ENSMUSG00000029401	Rab interacting lysosomal protein-like 2(Rilpl2)	Rilpl2	317	104.5	215.5	346.5	0.0120719	3.23915	IL1B(+)Phe(+)
ENSMUSG00000029679	hyaluronoglucosaminidase 6(Hyal6)	Hyal6	2	1.5	1	45	0.0178921	4.99097	IL1B(+)Phe(+)
ENSMUSG00000030107	ubiquitin specific peptidase 18(Usp18)	Usp18	1014.5	613.5	1148.5	1714	0.0011338	3.00285	IL1B(+)Phe(+)
ENSMUSG00000030162	oxidized low density lipoprotein (lectin-like) receptor 1(Olr1)	Olr1	29	10	57.5	188.5	0.000484297	7.45263	IL1B(+)Phe(+)
ENSMUSG00000030203	dual specificity phosphatase 16(Dusp16)	Dusp16	101	153	32	18	0.0360644	0.246705	IL1B(+)Phe(+)
ENSMUSG00000030536	IQ motif containing GTPase activating protein 1(Iqgap1)	Iqgap1	1197.5	831	1885	1968.5	0.0280556	2.56651	IL1B(+)Phe(+)
ENSMUSG00000030539	sema domain, immunoglobulin domain (Ig), transmembrane domain (TM) and short cytoplasmic domain, (semaphorin) 4B(Sema4b)	Sema4b	261.5	421	119	82	0.000918633	0.274865	IL1B(+)Phe(+)
ENSMUSG00000031239	integral membrane protein 2A(Itm2a)	Itm2a	434	72	269.5	499	0.00268338	4.81038	IL1B(+)Phe(+)
ENSMUSG00000032020	ubiquitin associated and SH3 domain containing, B(Ubash3b)	Ubash3b	1668	2373.5	925.5	926	0.0487664	0.475585	IL1B(+)Phe(+)
ENSMUSG00000032356	RAS protein-specific guanine nucleotide-releasing factor 1(Rasgrf1)	Rasgrf1	76.5	24.5	66	140	0.00101966	4.77009	IL1B(+)Phe(+)
ENSMUSG00000032518	ribosomal protein SA(Rpsa)	Rpsa	9925.5	4341.5	11995	11814	0.013689	2.76717	IL1B(+)Phe(+)
ENSMUSG00000032661	2'-5' oligoadenylate synthetase 3(Oas3)	Oas3	15	8.5	45.5	87.5	0.0227479	4.74482	IL1B(+)Phe(+)
ENSMUSG00000033107	ring finger protein 125(Rnf125)	Rnf125	26.5	3.5	13	80	8.73e-06	9.49643	IL1B(+)Phe(+)
ENSMUSG00000033220	RAS-related C3 botulinum substrate 2(Rac2)	Rac2	7347.5	6001	9113.5	10760.5	0.0101258	2.04807	IL1B(+)Phe(+)
ENSMUSG00000033355	receptor transporter protein 4(Rtp4)	Rtp4	1299.5	482	967.5	1705.5	1.5e-06	3.82402	IL1B(+)Phe(+)
ENSMUSG00000033615	complexin 1(Cplx1)	Cplx1	60.5	6.5	36	48.5	0.0191988	4.34336	IL1B(+)Phe(+)
ENSMUSG00000033685	uncoupling protein 2 (mitochondrial, proton carrier)(Ucp2)	Ucp2	1718	890	1373	1682	0.0415715	2.14007	IL1B(+)Phe(+)
ENSMUSG00000034459	interferon-induced protein with tetratricopeptide repeats 1(Ifit1)	Ifit1	234.5	97	336.5	405	0.00282044	3.90114	IL1B(+)Phe(+)
ENSMUSG00000035692	ISG15 ubiquitin-like modifier(Isg15)	Isg15	250.5	117	155.5	446.5	0.035341	3.28167	IL1B(+)Phe(+)
ENSMUSG00000037202	perforin 1 (pore forming protein)(Prf1)	Prf1	0	0	6.5	44.5	0.0377773	4.20237	IL1B(+)Phe(+)
ENSMUSG00000037242	chloride intracellular channel 4 (mitochondrial)(Clic4)	Clic4	154.5	37.5	110	218.5	0.000753812	4.75617	IL1B(+)Phe(+)
ENSMUSG00000041040	family with sequence similarity 117, member B(Fam117b)	Fam117b	693	1301	481.5	411	0.0250442	0.395322	IL1B(+)Phe(+)
ENSMUSG00000041571	selenoprotein W, muscle 1(Sepw1)	Sepw1	909.5	541.5	1306	1839	0.000613815	3.41503	IL1B(+)Phe(+)
ENSMUSG00000041736	translocator protein(Tspo)	Tspo	1715.5	617.5	1889.5	2021	0.0139407	3.13315	IL1B(+)Phe(+)
ENSMUSG00000041959	S100 calcium binding protein A10 (calpactin)(S100a10)	S100a10	14	5.5	47.5	54	0.035341	4.30828	IL1B(+)Phe(+)
ENSMUSG00000043263	interferon activated gene 209(Ifi209)	Ifi209	211.5	95	342.5	438	0.000179202	4.44631	IL1B(+)Phe(+)
ENSMUSG00000045502	hydroxycarboxylic acid receptor 2(Hcar2)	Hcar2	1311.5	427.5	2759	4260	9.48e-08	7.94705	IL1B(+)Phe(+)
ENSMUSG00000046006	Grb2-binding adaptor, transmembrane(Gapt)	Gapt	31	7	130.5	117.5	0.00452245	5.75337	IL1B(+)Phe(+)
ENSMUSG00000046718	bone marrow stromal cell antigen 2(Bst2)	Bst2	2117.5	984	1866.5	2260.5	0.0140364	2.47864	IL1B(+)Phe(+)
ENSMUSG00000049313	sortilin-related receptor, LDLR class A repeats-containing(Sorl1)	Sorl1	409	373	867	1133	0.0112894	3.13218	IL1B(+)Phe(+)
ENSMUSG00000050232	chemokine (C-X-C motif) receptor 3(Cxcr3)	Cxcr3	94	79	96.5	201.5	0.0415715	2.66869	IL1B(+)Phe(+)
ENSMUSG00000051682	triggering receptor expressed on myeloid cells-like 4(Treml4)	Treml4	4.5	2.5	28.5	72	0.00284174	6.57999	IL1B(+)Phe(+)
ENSMUSG00000052477	RIKEN cDNA C130026I21 gene(C130026I21Rik)	C130026I21Rik	376.5	186	378	471	0.0168011	2.67594	IL1B(+)Phe(+)
ENSMUSG00000052776	2'-5' oligoadenylate synthetase 1A(Oas1a)	Oas1a	765.5	254	933	1361	6.07e-08	5.39428	IL1B(+)Phe(+)
ENSMUSG00000054932	alpha fetoprotein(Afp)	Afp	47	32	52.5	121	0.0436819	3.25745	IL1B(+)Phe(+)
ENSMUSG00000057135	SLP adaptor and CSK interacting membrane protein(Scimp)	Scimp	74	21	112	114	0.00158652	4.5172	IL1B(+)Phe(+)
ENSMUSG00000058905	predicted pseudogene 10051(Gm10051)	Gm10051	770.5	390.5	837	1019	0.0310921	2.62816	IL1B(+)Phe(+)
ENSMUSG00000059213	dendrin(Ddn)	Ddn	43.5	3	30.5	41	0.00910797	5.06443	IL1B(+)Phe(+)
ENSMUSG00000059326	colony stimulating factor 2 receptor, alpha, low-affinity (granulocyte-macrophage)(Csf2ra)	Csf2ra	206	77.5	151	214	0.0177147	2.90018	IL1B(+)Phe(+)
ENSMUSG00000060044	transmembrane protein 26(Tmem26)	Tmem26	22.5	19.5	150.5	364.5	0.000842565	7.24416	IL1B(+)Phe(+)
ENSMUSG00000061477	ribosomal protein S7(Rps7)	Rps7	4254.5	2127	5500	6197	0.0120719	2.89896	IL1B(+)Phe(+)
ENSMUSG00000062488	interferon-induced protein with tetratricopeptide repeats 3B(Ifit3b)	Ifit3b	631	360	813	1165.5	2.98e-05	3.5115	IL1B(+)Phe(+)
ENSMUSG00000064262	GTPase, IMAP family member 8(Gimap8)	Gimap8	9	0.5	55	106.5	0.0262375	4.81998	IL1B(+)Phe(+)
ENSMUSG00000064341	NADH dehydrogenase subunit 1(ND1)	ND1	37235.5	19984	38151	43869	0.0485674	2.31883	IL1B(+)Phe(+)
ENSMUSG00000064345	NADH dehydrogenase subunit 2(ND2)	ND2	14191	7521	12582	17036	0.0338328	2.4028	IL1B(+)Phe(+)
ENSMUSG00000064351	cytochrome c oxidase subunit I(COX1)	COX1	63685	29741	82807	79626	0.0116888	2.78224	IL1B(+)Phe(+)
ENSMUSG00000064354	cytochrome c oxidase subunit II(COX2)	COX2	39449	21455.5	52564	54559.5	0.0261135	2.61498	IL1B(+)Phe(+)
ENSMUSG00000064356	ATP synthase F0 subunit 8(ATP8)	ATP8	7109.5	3365.5	6783	8077	0.0205117	2.51783	IL1B(+)Phe(+)
ENSMUSG00000064357	ATP synthase F0 subunit 6(ATP6)	ATP6	65039	28443.5	60552.5	71897.5	0.0129282	2.6381	IL1B(+)Phe(+)
ENSMUSG00000064358	cytochrome c oxidase subunit III(COX3)	COX3	54554.5	26252.5	77729.5	83807.5	0.00370129	3.15868	IL1B(+)Phe(+)
ENSMUSG00000064360	NADH dehydrogenase subunit 3(ND3)	ND3	2279.5	1092.5	2643	3378.5	0.00301273	3.08789	IL1B(+)Phe(+)
ENSMUSG00000064367	NADH dehydrogenase subunit 5(ND5)	ND5	26062.5	12548.5	21072.5	29082	0.0222103	2.49915	IL1B(+)Phe(+)
ENSMUSG00000064368	NADH dehydrogenase subunit 6(ND6)	ND6	4546	2088	3555.5	4826.5	0.0431689	2.46564	IL1B(+)Phe(+)
ENSMUSG00000067341	histocompatibility 2, class II antigen E beta2(H2-Eb2)	H2-Eb2	4.5	4.5	17.5	53.5	0.0120719	5.23114	IL1B(+)Phe(+)
ENSMUSG00000068227	interleukin 2 receptor, beta chain(Il2rb)	Il2rb	0	0.5	26	56.5	0.0118133	5.48317	IL1B(+)Phe(+)
ENSMUSG00000069515	lysozyme 1(Lyz1)	Lyz1	2680.5	861	3841.5	4735.5	2.85e-05	4.96708	IL1B(+)Phe(+)
ENSMUSG00000069516	lysozyme 2(Lyz2)	Lyz2	47931.5	15569.5	65625.5	79163.5	6.93e-05	4.65028	IL1B(+)Phe(+)
ENSMUSG00000070427	interleukin 18 binding protein(Il18bp)	Il18bp	193.5	111.5	363.5	455	0.00269913	3.78786	IL1B(+)Phe(+)
ENSMUSG00000070501	interferon activated gene 214(Ifi214)	Ifi214	69.5	30	115	132.5	0.00986738	3.82776	IL1B(+)Phe(+)
ENSMUSG00000071415	ribosomal protein L23(Rpl23)	Rpl23	114	46	129	157	0.0120719	3.28689	IL1B(+)Phe(+)
ENSMUSG00000071716	apolipoprotein L 7e(Apol7e)	Apol7e	8.5	6	20	118	0.00019994	8.22074	IL1B(+)Phe(+)
ENSMUSG00000073411	histocompatibility 2, D region locus 1(H2-D1)	H2-D1	2391	690.5	2657	3606	0.000184778	4.68149	IL1B(+)Phe(+)
ENSMUSG00000073555	predicted gene 4951(Gm4951)	Gm4951	430.5	258.5	551	598.5	0.0273	2.46316	IL1B(+)Phe(+)
ENSMUSG00000074151	NLR family, CARD domain containing 5(Nlrc5)	Nlrc5	48	29.5	64	122.5	0.0306449	3.60862	IL1B(+)Phe(+)
ENSMUSG00000074896	interferon-induced protein with tetratricopeptide repeats 3(Ifit3)	Ifit3	985	577	1432	1922.5	8.73e-06	3.62667	IL1B(+)Phe(+)
ENSMUSG00000087107	expressed sequence AI662270(AI662270)	AI662270	69.5	34	95	180	1.65e-05	4.99696	IL1B(+)Phe(+)
ENSMUSG00000092060	BEN domain containing 4(Bend4)	Bend4	35	14	36.5	89	0.00413255	4.71138	IL1B(+)Phe(+)
ENSMUSG00000100969	RIKEN cDNA 1700030N03 gene(1700030N03Rik)	1700030N03Rik	25	19	71.5	89.5	0.0241629	3.84006	IL1B(+)Phe(+)
ENSMUSG00000101111	Unmapped		57018.5	27539.5	81359	87555.5	0.0039697	3.14497	IL1B(+)Phe(+)
ENSMUSG00000101249	Unmapped		36246.5	14829.5	42480.5	44471	0.00211499	3.09122	IL1B(+)Phe(+)
ENSMUSG00000101939	Unmapped		2060	985.5	2432.5	3080.5	0.00293118	3.1141	IL1B(+)Phe(+)
ENSMUSG00000102070	Unmapped		39519	21480	52618.5	54631.5	0.0261135	2.61547	IL1B(+)Phe(+)
ENSMUSG00000102117	Unmapped		825.5	353	1005.5	999.5	0.0140364	2.84901	IL1B(+)Phe(+)
ENSMUSG00000024658	Unmapped		1097.5	578.5	1468.5	1638	0.0174426	2.82256	IL1B(+)Phe(+)
ENSMUSG00000037849	Unmapped		NA	NA	NA	NA	1.9e-05	6.26614	IL1B(+)Phe(+)
ENSMUSG00000093861	Unmapped		0	0	18	48	0.00750452	5.8139	IL1B(+)Phe(+)
ENSMUSG00000094930	Unmapped		0.5	0	9	33	0.00876752	5.70226	IL1B(+)Phe(+)
ENSMUSG00000095589	Unmapped		0	0	19	47.5	0.0101921	5.55993	IL1B(+)Phe(+)
ENSMUSG00000095630	Unmapped		1.5	0	38.5	81	0.00293575	6.65699	IL1B(+)Phe(+)
ENSMUSG00000096449	Unmapped		233.5	105	192.5	282.5	0.0242775	2.7651	IL1B(+)Phe(+)
ENSMUSG00000098181	Unmapped		315.5	151.5	383.5	442.5	0.0431689	2.81644	IL1B(+)Phe(+)
ENSMUSG00000100862	Unmapped		73684.5	32453.5	69376	82222	0.0134289	2.64144	IL1B(+)Phe(+)
ENSMUSG00000090186	Unmapped		85.5	50	147.5	214.5	0.00195104	4.09568	IL1B(+)Phe(+)
ENSMUSG00000090468	Unmapped		10	4	41.5	40.5	0.0310921	4.39081	IL1B(+)Phe(+)
ENSMUSG00000091955	Unmapped		212.5	93.5	389.5	440	2.48e-05	4.48272	IL1B(+)Phe(+)
ENSMUSG00000076508	Unmapped		0	0	12.5	94.5	1.61e-05	11.584	IL1B(+)Phe(+)
ENSMUSG00000080746	Unmapped		963	417	1174.5	1168	0.0245613	2.78983	IL1B(+)Phe(+)
ENSMUSG00000081076	Unmapped		356	160	436	460	0.0315627	2.83172	IL1B(+)Phe(+)
ENSMUSG00000081094	Unmapped		3888	1698	3772	4498	0.049642	2.63014	IL1B(+)Phe(+)
ENSMUSG00000081695	Unmapped		551.5	225.5	645	612.5	0.034998	2.69862	IL1B(+)Phe(+)
ENSMUSG00000082128	Unmapped		667.5	279	799	753.5	0.0354533	2.6932	IL1B(+)Phe(+)
ENSMUSG00000082292	Unmapped		268	232	247	608	0.00196727	2.90261	IL1B(+)Phe(+)
ENSMUSG00000082646	Unmapped		55.5	18.5	57.5	81.5	0.0420245	3.48476	IL1B(+)Phe(+)
ENSMUSG00000082895	Unmapped		1124	490	1415	1349.5	0.0168139	2.79351	IL1B(+)Phe(+)
ENSMUSG00000083914	Unmapped		842.5	364	981	1199.5	0.01856	3.09054	IL1B(+)Phe(+)
ENSMUSG00000084918	Unmapped		43.5	42.5	24.5	0	0.00466089	0.166558	IL1B(+)Phe(+)
ENSMUSG00000074280	Unmapped		100.5	10	213.5	106	0.00302929	5.29084	IL1B(+)Phe(+)
ENSMUSG00000068631	Unmapped		42	16.5	105	92	0.0141381	4.0574	IL1B(+)Phe(+)
ENSMUSG00000065922	Unmapped		20	8	13.5	53	0.0427815	4.01977	IL1B(+)Phe(+)
ENSMUSG00000064352	Unmapped		615	250	795	755	0.0196915	2.99233	IL1B(+)Phe(+)
ENSMUSG00000064337	Unmapped		2594.5	1009	3873	3676	0.0332075	3.17807	IL1B(+)Phe(+)
ENSMUSG00000064339	Unmapped		29768.5	14299.5	53528.5	41904.5	0.0300918	2.87678	IL1B(+)Phe(+)
ENSMUSG00000057657	Unmapped		2329	1090	2821.5	3282	0.0287424	2.87896	IL1B(+)Phe(+)
ENSMUSG00000061330	Unmapped		2395	1130.5	2849	3361.5	0.0290741	2.85737	IL1B(+)Phe(+)
ENSMUSG00000045055	Unmapped		1096	491.5	1390.5	1367.5	0.0168011	2.8	IL1B(+)Phe(+)
ENSMUSG00000047676	Unmapped		2603.5	1117	3258	3135.5	0.00947792	2.85703	IL1B(+)Phe(+)

## Sheet: IL1B.neg_Phe.neg
			Mean Counts per Duplicate
Ensemble ID	Gene Names	Gene Symbols	Phe_MX(-)	Phe_MX(+)	IL1B_MX(-)	IL1B_MX(+)	p.adj	FC	Comparison
ENSMUSG00000003541	immediate early response 3(Ier3)	Ier3	431	609	985.5	1218.5	0.00543362	3.00511	IL1B(-)Phe(-)
ENSMUSG00000005800	matrix metallopeptidase 8(Mmp8)	Mmp8	0.5	24	137.5	67	2.14269e-11	23.9481	IL1B(-)Phe(-)
ENSMUSG00000005824	tumor necrosis factor (ligand) superfamily, member 14(Tnfsf14)	Tnfsf14	1.5	5.5	79.5	13.5	6.95907e-06	11.9869	IL1B(-)Phe(-)
ENSMUSG00000017737	matrix metallopeptidase 9(Mmp9)	Mmp9	NA	NA	NA	NA	1.53532e-06	13.4462	IL1B(-)Phe(-)
ENSMUSG00000018168	IKAROS family zinc finger 3(Ikzf3)	Ikzf3	4.5	8.5	114	45	2.07437e-06	11.7571	IL1B(-)Phe(-)
ENSMUSG00000018500	adenosine A2b receptor(Adora2b)	Adora2b	0.5	0.5	34.5	2.5	0.00350854	6.64217	IL1B(-)Phe(-)
ENSMUSG00000019866	absent in melanoma 1(Aim1)	Aim1	20.5	37	97	76.5	0.0171312	4.44162	IL1B(-)Phe(-)
ENSMUSG00000021125	arginase type II(Arg2)	Arg2	11	31.5	124	112.5	3.82398e-06	8.63882	IL1B(-)Phe(-)
ENSMUSG00000021322	acyloxyacyl hydrolase(Aoah)	Aoah	205	305	762.5	676.5	0.000547181	4.43412	IL1B(-)Phe(-)
ENSMUSG00000022126	aconitate decarboxylase 1(Acod1)	Acod1	8	10	184	122.5	0.00516754	6.38056	IL1B(-)Phe(-)
ENSMUSG00000026495	EF-hand calcium binding domain 2(Efcab2)	Efcab2	69.5	69	2.5	56.5	0.0171312	0.199531	IL1B(-)Phe(-)
ENSMUSG00000029084	CD38 antigen(Cd38)	Cd38	89	117.5	423	274	0.00540252	4.80868	IL1B(-)Phe(-)
ENSMUSG00000029564	RIKEN cDNA 4930519G04 gene(4930519G04Rik)	4930519G04Rik	2.5	5.5	34.5	19.5	0.0126247	5.56363	IL1B(-)Phe(-)
ENSMUSG00000030117	growth differentiation factor 3(Gdf3)	Gdf3	16	13	203.5	71.5	0.00540252	6.16895	IL1B(-)Phe(-)
ENSMUSG00000031584	glutathione reductase(Gsr)	Gsr	101	127	333.5	357.5	0.0345996	3.65778	IL1B(-)Phe(-)
ENSMUSG00000035493	transforming growth factor, beta induced(Tgfbi)	Tgfbi	1114	1404.5	3643	2244.5	2.14473e-10	4.57074	IL1B(-)Phe(-)
ENSMUSG00000037095	leucine-rich alpha-2-glycoprotein 1(Lrg1)	Lrg1	0	0	31	1	0.00456621	6.04914	IL1B(-)Phe(-)
ENSMUSG00000040026	serum amyloid A 3(Saa3)	Saa3	10.5	3.5	110	50.5	0.0164572	5.4002	IL1B(-)Phe(-)
ENSMUSG00000040197	CD209e antigen(Cd209e)	Cd209e	0.5	1	68.5	28.5	6.83661e-05	10.3237	IL1B(-)Phe(-)
ENSMUSG00000044103	interleukin 1 family, member 9(Il1f9)	Il1f9	2.5	2.5	101	13	0.000187174	9.33413	IL1B(-)Phe(-)
ENSMUSG00000044447	dedicator of cytokinesis 5(Dock5)	Dock5	29.5	22.5	151	84.5	0.0354943	4.41791	IL1B(-)Phe(-)
ENSMUSG00000050234	gap junction protein, alpha 4(Gja4)	Gja4	58	24	0.5	34.5	0.0429261	0.208278	IL1B(-)Phe(-)
ENSMUSG00000054843	attractin like 1(Atrnl1)	Atrnl1	115	150	314.5	315	0.00456621	3.49341	IL1B(-)Phe(-)
ENSMUSG00000062248	CDC28 protein kinase regulatory subunit 2(Cks2)	Cks2	119.5	143	259.5	301	0.0453848	2.88658	IL1B(-)Phe(-)
ENSMUSG00000071552	T cell immunoreceptor with Ig and ITIM domains(Tigit)	Tigit	1.5	0	56.5	22.5	0.0245987	5.19771	IL1B(-)Phe(-)
ENSMUSG00000072082	cyclin F(Ccnf)	Ccnf	42	41.5	123.5	76	0.0419637	3.47618	IL1B(-)Phe(-)
ENSMUSG00000073421	histocompatibility 2, class II antigen A, beta 1(H2-Ab1)	H2-Ab1	486.5	456.5	4420.5	1882	0.0022168	6.16958	IL1B(-)Phe(-)
ENSMUSG00000074420	predicted pseudogene 10693(Gm10693)	Gm10693	24	38	90.5	114	0.0235485	3.82896	IL1B(-)Phe(-)
ENSMUSG00000074497	RIKEN cDNA A430078G23 gene(A430078G23Rik)	A430078G23Rik	3.5	7.5	144.5	46.5	0.00170326	7.41047	IL1B(-)Phe(-)
ENSMUSG00000078780	predicted gene 5150(Gm5150)	Gm5150	1.5	0	41	6	0.0475837	4.58611	IL1B(-)Phe(-)
ENSMUSG00000093973	MAS-related GPR, member A2A(Mrgpra2a)	Mrgpra2a	1.5	1.5	53.5	31	0.0338985	5.00011	IL1B(-)Phe(-)
ENSMUSG00000095335	Unmapped		0	0	51.5	9.5	0.000887912	7.84959	IL1B(-)Phe(-)
ENSMUSG00000095642	Unmapped		0	0.5	38.5	1.5	0.0225924	4.72168	IL1B(-)Phe(-)
ENSMUSG00000074418	Unmapped		26	48.5	108	121	0.00723193	4.2227	IL1B(-)Phe(-)
ENSMUSG00000076538	Unmapped		0	0	34.5	19.5	0.0354019	4.85079	IL1B(-)Phe(-)
ENSMUSG00000076545	Unmapped		13	0	188.5	11.5	0.0228891	5.28281	IL1B(-)Phe(-)
ENSMUSG00000076549	Unmapped		0.5	0	37.5	18.5	0.0279619	5.08986	IL1B(-)Phe(-)
ENSMUSG00000076587	Unmapped		0	0.5	33.5	3	0.0345996	4.53269	IL1B(-)Phe(-)
ENSMUSG00000076596	Unmapped		0	0	32	5	0.00652666	6.01165	IL1B(-)Phe(-)
ENSMUSG00000076621	Unmapped		252	260	55.5	102	0.0221251	0.368462	IL1B(-)Phe(-)
ENSMUSG00000086557	Unmapped		1	2	40	2	0.00540252	6.30031	IL1B(-)Phe(-)
ENSMUSG00000090709	Unmapped		0.5	2.5	33.5	2.5	0.0108757	5.72019	IL1B(-)Phe(-)
ENSMUSG00000093380	Unmapped		1	2	86.5	1	0.0109549	5.33308	IL1B(-)Phe(-)
ENSMUSG00000093894	Unmapped		0	0	46	6.5	0.000163535	9.53286	IL1B(-)Phe(-)

## Sheet: IL1B_Phe_pos.pos_or_neg.neg
			Mean Counts per Duplicate				IL1B(-)Phe(-)		IL1B(+)Phe(+)
Ensemble ID	Gene Names	Gene Symbols	Phe_MX(-)	Phe_MX(+)	IL1B_MX(-)	IL1B_MX(+)	p.adj	FC	p.adj	FC
ENSMUSG00000001025	S100 calcium binding protein A6 (calcyclin)(S100a6)	S100a6	24.5	14	647	575	1.44729e-15	21.4761	1.37063e-15	22.0973
ENSMUSG00000001128	complement factor properdin(Cfp)	Cfp	148.5	126	1160.5	767	3.81633e-09	8.33849	7.36358e-06	5.53798
ENSMUSG00000003379	CD79A antigen (immunoglobulin-associated alpha)(Cd79a)	Cd79a	14	15.5	1189.5	893.5	3.04668e-31	60.1175	6.1779e-23	33.8796
ENSMUSG00000003484	cytochrome P450, family 4, subfamily f, polypeptide 18(Cyp4f18)	Cyp4f18	263.5	89.5	1442.5	1109	1.57798e-10	6.90672	3.29093e-16	11.1905
ENSMUSG00000004665	calponin 2(Cnn2)	Cnn2	186.5	164	519	447	5.48605e-05	3.77879	0.00259525	2.93915
ENSMUSG00000005540	Fc receptor, IgE, low affinity II, alpha polypeptide(Fcer2a)	Fcer2a	0.5	1	89.5	104.5	4.70442e-11	22.7979	8.97496e-10	18.6761
ENSMUSG00000009185	chemokine (C-C motif) ligand 8(Ccl8)	Ccl8	63	84	298.5	738	6.95914e-06	5.56156	1.67453e-08	7.55176
ENSMUSG00000012428	STEAP family member 4(Steap4)	Steap4	4.5	0.5	211	33.5	9.03954e-07	14.2689	0.0178394	4.99674
ENSMUSG00000015312	growth arrest and DNA-damage-inducible 45 beta(Gadd45b)	Gadd45b	7	11	118.5	71.5	7.04363e-08	11.7352	0.00317851	4.80926
ENSMUSG00000017009	syndecan 4(Sdc4)	Sdc4	1592.5	1297.5	2809	3162.5	0.0315371	2.44499	0.0066211	2.6785
ENSMUSG00000019987	arginase, liver(Arg1)	Arg1	28.5	2.5	359.5	321.5	5.00156e-06	9.41732	2.22558e-11	22.0872
ENSMUSG00000020644	inhibitor of DNA binding 2(Id2)	Id2	1175.5	1230	1760.5	2391.5	0.0164572	2.14476	0.00746574	2.19774
ENSMUSG00000021298	G protein-coupled receptor 132(Gpr132)	Gpr132	2.5	7.5	128	367	6.5471e-10	16.9905	1.0454e-12	22.7777
ENSMUSG00000022586	lymphocyte antigen 6 complex, locus I(Ly6i)	Ly6i	1	3	47	126	0.000348638	8.14989	9.45011e-06	11.0001
ENSMUSG00000022651	resistin like gamma(Retnlg)	Retnlg	12.5	1	371.5	148.5	4.67482e-11	19.2807	3.86032e-10	18.6522
ENSMUSG00000023046	insulin-like growth factor binding protein 6(Igfbp6)	Igfbp6	14.5	4	163	68.5	1.14425e-07	10.1733	7.36358e-06	8.30849
ENSMUSG00000023078	chemokine (C-X-C motif) ligand 13(Cxcl13)	Cxcl13	128.5	155.5	4508.5	3922	1.36539e-11	19.8755	1.91959e-08	12.8349
ENSMUSG00000023274	CD4 antigen(Cd4)	Cd4	18.5	21.5	104.5	88	0.00214164	5.23871	0.04707	3.45516
ENSMUSG00000023913	phospholipase A2, group VII (platelet-activating factor acetylhydrolase, plasma)(Pla2g7)	Pla2g7	79.5	72.5	444.5	405	0.000492553	5.56721	0.00466089	4.36406
ENSMUSG00000024014	proviral integration site 1(Pim1)	Pim1	191	294.5	1497.5	2239	2.46914e-14	9.37502	7.31885e-12	7.5788
ENSMUSG00000024066	xanthine dehydrogenase(Xdh)	Xdh	182	97	1644.5	1817.5	9.50428e-10	9.39553	5.42603e-14	14.549
ENSMUSG00000024353	marginal zone B and B1 cell-specific protein 1(Mzb1)	Mzb1	0.5	3	121.5	75.5	5.09499e-14	31.2196	4.69094e-07	10.9938
ENSMUSG00000024675	membrane-spanning 4-domains, subfamily A, member 4C(Ms4a4c)	Ms4a4c	15	12	130.5	124.5	3.20349e-07	8.46186	2.46013e-06	7.45537
ENSMUSG00000025279	deoxyribonuclease 1-like 3(Dnase1l3)	Dnase1l3	103.5	91.5	592.5	1245.5	5.44981e-06	6.10089	6.57871e-11	11.0153
ENSMUSG00000026879	gelsolin(Gsn)	Gsn	300.5	129.5	955	613	0.0171312	3.68298	0.0039697	4.14212
ENSMUSG00000027199	glycine amidinotransferase (L-arginine:glycine amidinotransferase)(Gatm)	Gatm	1892.5	2049.5	3814.5	4310.5	0.000106363	2.83916	0.00219878	2.404
ENSMUSG00000027360	histidine decarboxylase(Hdc)	Hdc	7	0.5	133.5	51	0.000192329	8.77816	0.00369014	6.20337
ENSMUSG00000027398	interleukin 1 beta(Il1b)	Il1b	66.5	45.5	1437	1562.5	3.04668e-31	23.6456	1.52175e-34	29.0873
ENSMUSG00000027907	S100 calcium binding protein A11(S100a11)	S100a11	160	55	1236.5	962	1.81232e-11	9.16517	2.91991e-16	14.3232
ENSMUSG00000028270	guanylate binding protein 2(Gbp2)	Gbp2	160.5	198.5	548.5	1173	7.04363e-08	4.52133	1.17937e-11	6.08214
ENSMUSG00000028678	kinesin family member 2C(Kif2c)	Kif2c	6	8.5	41	50.5	0.0108757	4.93484	0.0287424	4.06811
ENSMUSG00000028874	FGR proto-oncogene, Src family tyrosine kinase(Fgr)	Fgr	34.5	15.5	227.5	170.5	0.000826987	5.9776	0.000328974	6.4423
ENSMUSG00000030144	C-type lectin domain family 4, member d(Clec4d)	Clec4d	0.5	1.5	161	67.5	1.28516e-12	30.7107	1.30487e-05	9.92722
ENSMUSG00000030156	CD69 antigen(Cd69)	Cd69	40.5	18	291	387.5	0.0322395	4.67716	0.000613815	7.31983
ENSMUSG00000030214	phospholipase B domain containing 1(Plbd1)	Plbd1	10.5	15	90	112	0.000298191	6.68476	0.00372076	4.98689
ENSMUSG00000030413	peptidoglycan recognition protein 1(Pglyrp1)	Pglyrp1	63	22.5	299	118.5	0.00221862	4.95443	0.0196007	3.81704
ENSMUSG00000030724	CD19 antigen(Cd19)	Cd19	0	0.5	657.5	272.5	5.99423e-36	160.934	9.22981e-22	51.0833
ENSMUSG00000031132	CD40 ligand(Cd40lg)	Cd40lg	0	1	51	36.5	5.51855e-05	10.417	0.0101258	5.54581
ENSMUSG00000031494	CD209a antigen(Cd209a)	Cd209a	328.5	352	922.5	1429	0.0276648	3.39215	0.00638587	3.80056
ENSMUSG00000031613	hydroxyprostaglandin dehydrogenase 15 (NAD)(Hpgd)	Hpgd	8035	8215.5	2366	2623	0.0219566	0.465973	0.0015476	0.405747
ENSMUSG00000031779	chemokine (C-C motif) ligand 22(Ccl22)	Ccl22	3	14.5	402.5	245	3.79041e-12	27.6636	0.000174612	7.60379
ENSMUSG00000031780	chemokine (C-C motif) ligand 17(Ccl17)	Ccl17	0.5	0	268	191	4.97589e-23	65.3088	6.94207e-18	42.6522
ENSMUSG00000031838	interferon gamma inducible protein 30(Ifi30)	Ifi30	959.5	847	2185	3335	0.000215049	3.14314	4.68866e-07	4.14247
ENSMUSG00000032093	CD3 antigen, epsilon polypeptide(Cd3e)	Cd3e	4	1.5	258.5	329	3.19258e-12	23.7931	3.65443e-15	34.5477
ENSMUSG00000032094	CD3 antigen, delta polypeptide(Cd3d)	Cd3d	0	0	153	171	2.14193e-17	43.9528	2.83762e-16	39.2359
ENSMUSG00000033508	aspartic peptidase, retroviral-like 1(Asprv1)	Asprv1	1	0	101.5	25.5	7.04363e-08	17.3419	0.00539064	5.9289
ENSMUSG00000034634	lymphocyte antigen 6 complex, locus D(Ly6d)	Ly6d	0.5	0	403.5	305.5	6.95232e-27	86.6173	9.22981e-22	58.4966
ENSMUSG00000034641	CD300 molecule like family member d(Cd300ld)	Cd300ld	83.5	66.5	590.5	283.5	2.81001e-09	7.81836	0.000402136	4.04038
ENSMUSG00000035042	chemokine (C-C motif) ligand 5(Ccl5)	Ccl5	92	125	537	1281	0.000185654	5.71875	2.36677e-06	7.65667
ENSMUSG00000037185	keratin 80(Krt80)	Krt80	8	4.5	60	31.5	0.00349154	5.7296	0.0421402	3.98513
ENSMUSG00000037944	chemokine (C-C motif) receptor 7(Ccr7)	Ccr7	1	8.5	310	200	9.78392e-13	30.9172	1.36689e-05	9.6255
ENSMUSG00000039264	GTPase, IMAP family member 3(Gimap3)	Gimap3	2.5	5	129	186.5	2.48754e-07	13.6877	3.17366e-07	13.0139
ENSMUSG00000039981	zinc finger CCCH type containing 12D(Zc3h12d)	Zc3h12d	41	37.5	215	218	0.00060169	5.38046	0.00136925	4.89246
ENSMUSG00000040809	chitinase-like 3(Chil3)	Chil3	6.5	4	214	167	0.000405691	8.36791	0.0016369	6.96886
ENSMUSG00000042770	heme binding protein 1(Hebp1)	Hebp1	227.5	217.5	443.5	595	0.00144377	2.73806	0.000194617	3.00097
ENSMUSG00000044162	TNFAIP3 interacting protein 3(Tnip3)	Tnip3	2.5	8.5	92.5	224	0.00295815	6.66558	0.000310406	8.25213
ENSMUSG00000045382	chemokine (C-X-C motif) receptor 4(Cxcr4)	Cxcr4	15	2.5	125.5	96	0.000138717	7.17452	5.37308e-07	11.5617
ENSMUSG00000045551	formyl peptide receptor 1(Fpr1)	Fpr1	15.5	56.5	318.5	582	0.000838169	7.2641	0.00642603	5.50666
ENSMUSG00000046687	argininosuccinate synthase pseudogene(Gm5424)	Gm5424	54.5	24	465	439.5	1.08467e-05	7.84702	2.88457e-07	10.148
ENSMUSG00000047139	CD24a antigen(Cd24a)	Cd24a	0.5	6	382	161.5	6.19747e-24	72.2254	1.75216e-09	13.7863
ENSMUSG00000049103	chemokine (C-C motif) receptor 2(Ccr2)	Ccr2	5.5	6	93.5	113	0.000405691	7.6672	0.000626238	7.13059
ENSMUSG00000051397	tumor-associated calcium signal transducer 2(Tacstd2)	Tacstd2	0	0.5	50.5	42	0.000820856	8.01745	0.0065719	5.97249
ENSMUSG00000052212	CD177 antigen(Cd177)	Cd177	1	16	288	109.5	1.26345e-11	27.3655	0.0278081	4.28384
ENSMUSG00000053318	SLAM family member 8(Slamf8)	Slamf8	535.5	531.5	1099	1852.5	0.00414813	2.7686	1.36734e-05	3.75733
ENSMUSG00000053338	T cell-interacting, activating receptor on myeloid cells 1(Tarm1)	Tarm1	1	1.5	261.5	344.5	6.19747e-24	57.8823	6.54471e-24	56.8462
ENSMUSG00000054203	interferon activated gene 205(Ifi205)	Ifi205	78.5	53	215.5	311	0.00474293	3.53861	8.69297e-06	5.48466
ENSMUSG00000056749	nuclear factor, interleukin 3, regulated(Nfil3)	Nfil3	30	10.5	148.5	149	0.0183208	4.53776	0.000310531	6.94859
ENSMUSG00000058427	chemokine (C-X-C motif) ligand 2(Cxcl2)	Cxcl2	6.5	9	280	140.5	1.07224e-07	14.9481	0.000967879	6.67106
ENSMUSG00000059089	Fc receptor, IgG, low affinity IV(Fcgr4)	Fcgr4	427	239	1200	1481	3.84415e-05	3.72538	5.35934e-10	6.04951
ENSMUSG00000059108	interferon induced transmembrane protein 6(Ifitm6)	Ifitm6	11	2	195	89	2.76757e-10	14.5989	7.17442e-09	13.7702
ENSMUSG00000060586	histocompatibility 2, class II antigen E beta(H2-Eb1)	H2-Eb1	3164	3395	10664	13737.5	0.00331766	3.99047	0.0049121	3.72139
ENSMUSG00000060591	interferon induced transmembrane protein 2(Ifitm2)	Ifitm2	743	322.5	2579.5	2195.5	0.000215049	4.34619	7.53463e-07	6.04532
ENSMUSG00000066682	paired immunoglobin-like type 2 receptor beta 2(Pilrb2)	Pilrb2	56	8.5	238.5	199.5	0.00167098	4.73717	4.28311e-09	12.2572
ENSMUSG00000066684	paired immunoglobin-like type 2 receptor beta 1(Pilrb1)	Pilrb1	28.5	15.5	337.5	192	4.03375e-06	9.28486	0.000236464	6.58882
ENSMUSG00000067149	immunoglobulin joining chain(Jchain)	Jchain	10.5	1.5	121.5	167.5	0.000298191	7.43616	4.20068e-08	15.5133
ENSMUSG00000068220	lectin, galactose binding, soluble 1(Lgals1)	Lgals1	291.5	198.5	665.5	668	0.0102123	3.0351	0.00295148	3.27481
ENSMUSG00000070691	runt related transcription factor 3(Runx3)	Runx3	16.5	23.5	56.5	89	0.0419637	3.61931	0.0377773	3.39524
ENSMUSG00000072596	eosinophil-associated, ribonuclease A family, member 2(Ear2)	Ear2	0	0	107.5	147	2.37773e-13	30.6098	2.52936e-14	33.8704
ENSMUSG00000072620	schlafen 2(Slfn2)	Slfn2	1314	668	2786.5	3230.5	0.00150989	2.94668	2.04133e-08	5.01653
ENSMUSG00000073409	histocompatibility 2, Q region locus 6(H2-Q6)	H2-Q6	277.5	135	575.5	1014	0.00209295	2.84592	1.20852e-13	7.58018
ENSMUSG00000073418	complement component 4B (Chido blood group)(C4b)	C4b	152	139	1492	1723	8.9191e-11	10.1951	3.88857e-11	10.5723
ENSMUSG00000073489	interferon activated gene 204(Ifi204)	Ifi204	463	176	879	1108.5	0.0223992	2.66415	7.50627e-09	6.15485
ENSMUSG00000074417	predicted gene 14548(Gm14548)	Gm14548	224	289	766	914	0.00208225	3.98952	0.0161512	3.18178
ENSMUSG00000075010	expressed sequence AW112010(AW112010)	AW112010	577.5	358	1179	2342.5	0.00445341	2.83423	2.40686e-10	6.30445
ENSMUSG00000076441	argininosuccinate synthetase 1(Ass1)	Ass1	41	30.5	395	376	5.22571e-06	8.42267	1.42658e-05	7.68901
ENSMUSG00000078763	schlafen 1(Slfn1)	Slfn1	10.5	16	298.5	169.5	0.000170844	8.97872	0.0483918	4.21022
ENSMUSG00000078783	predicted gene 9733(Gm9733)	Gm9733	3.5	7	91.5	65.5	5.07336e-07	12.2411	0.00256696	5.56393
ENSMUSG00000081665	paired-Ig-like receptor A1(Pira1)	Pira1	139.5	189.5	475.5	567.5	0.00566202	3.84051	0.038934	3.00312
ENSMUSG00000089942	paired-Ig-like receptor A2(Pira2)	Pira2	4.5	9.5	40	73	0.0388269	4.57101	0.0232706	4.55998
ENSMUSG00000101389	membrane-spanning 4-domains, subfamily A, member 4A(Ms4a4a)	Ms4a4a	233	351.5	1319	1425.5	0.00115104	5.36609	0.0427813	3.41656
ENSMUSG00000041481	Unmapped		0	0.5	36.5	61	0.000198136	9.04297	4.30528e-05	10.1257
ENSMUSG00000063628	Unmapped		46.5	23.5	394	299	4.67482e-11	9.63036	2.71903e-11	10.3409
ENSMUSG00000073902	Unmapped		94.5	59	287	376	0.0127036	3.67647	0.000132742	5.37738
ENSMUSG00000076577	Unmapped		0	0	62.5	107	6.26405e-06	12.2049	5.7893e-07	14.5805
ENSMUSG00000076583	Unmapped		3.5	0.5	60	37	0.000565377	7.81539	0.00240319	6.55134
ENSMUSG00000076609	Unmapped		42.5	7	2126.5	1945	1.66368e-08	17.3063	2.40686e-10	22.8077
ENSMUSG00000076928	Unmapped		1	0.5	80.5	129	1.52039e-06	12.8518	1.11179e-08	18.265
ENSMUSG00000076934	Unmapped		0	0	168	138.5	1.01244e-11	28.6649	2.65968e-09	19.8628
ENSMUSG00000076937	Unmapped		0	0.5	219	355	5.96928e-23	61.6703	3.01466e-24	68.6337
ENSMUSG00000076940	Unmapped		0	0	34.5	83	0.00485171	6.45241	2.90712e-05	10.8214
ENSMUSG00000079889	Unmapped		55.5	25.5	199	177.5	0.01328	4.02555	0.00106247	5.11656
ENSMUSG00000080917	Unmapped		149	199.5	461.5	610.5	0.00543362	3.66381	0.0213834	3.08722
ENSMUSG00000086420	Unmapped		49	22.5	194	161.5	0.00456621	4.3863	0.000567009	5.29942
ENSMUSG00000092920	Unmapped		0	0	77.5	25.5	2.5477e-05	11.4058	0.0427813	4.46329
ENSMUSG00000094006	Unmapped		2	0	71	44	0.00221862	7.13474	0.0159485	5.25374
ENSMUSG00000094335	Unmapped		0	0	29.5	47	0.00406125	6.646	0.000617814	8.00079
ENSMUSG00000094420	Unmapped		0	0	47.5	64.5	0.0162686	5.57146	0.00430898	6.32741
ENSMUSG00000094797	Unmapped		0	0	100	103.5	4.50504e-06	12.9523	3.36561e-05	10.4769
ENSMUSG00000095351	Unmapped		0	0	81	102	1.23185e-07	16.1479	4.20068e-08	17.2048
ENSMUSG00000095771	Unmapped		0	0	34.5	28.5	0.00729555	6.1464	0.0310921	4.71848
